# Supplementary material for: The Relationship between Big Five Personality Traits and Depression in the German-Speaking D-A-CH Region Including an Investigation of Potential Moderators and Mediators
Source: Eur J Investig Health Psychol Educ. 2024 Jul 30;14(8):2157–74. doi: 10.3390/ejihpe14080144 (PMC11353565; doi:10.3390/ejihpe14080144)
Supplement: Supplementary file 1 [file ejihpe-14-00144-s001.zip]

Archive with 1 entries (1 files):
- ejihpe-3092283-supplementary.pdf
